# Supplementary material for: Calibration and analysis of genome-based models for microbial ecology
Source: eLife. 2015 Oct 16;4:e08208. doi: 10.7554/eLife.08208 (PMC4608356; doi:10.7554/eLife.08208)
Supplement: Source code 1. — Includes the full calibrated MC model of the E. coli microbial community, together with all MCM scripts required for its simulation. DOI: http://dx.doi.org/10.7554/eLife.08208.015 [file elife08208s003.zip]

Archive with 1 entries (1 files):
- Source code file 1.tar.gz
